# Supplementary material for: Initial Evidence That Gilthead Seabream (Sparus aurata L.) Is a Host for Lymphocystis Disease Virus Genotype I
Source: Animals (Basel). 2021 Oct 22;11(11):3032. doi: 10.3390/ani11113032 (PMC8614504; doi:10.3390/ani11113032)
Supplement: Supplementary file 1 [file animals-11-03032-s001.zip]

Archive with 4 entries (4 files):
- animals-1331593-supplementary Figure S1 PCR results LCDV in field samples..pdf
- animals-1331593-supplementary Figure S2 SnapGene generated multiple alignment showing consensus sequence and sequence mismatches.pdf
- animals-1331593-Supplementary Figure S3 BLASTn alignment results showing graphic summary and alignment as flat query-anchored with dots for identities W.pdf
- animals-1331593-Supplementary Table S1 Tabulated BLASTn alignment results..pdf
